# Supplementary material for: LTK mutations responsible for resistance to lorlatinib in non-small cell lung cancer harboring CLIP1-LTK fusion
Source: Commun Biol. 2024 Apr 4;7:412. doi: 10.1038/s42003-024-06116-6 (PMC10995188; doi:10.1038/s42003-024-06116-6)
Supplement: Supplementary file 3 — Supplementary Data 1 [file 42003_2024_6116_MOESM3_ESM.xlsx]

## Sheet: Fig. 3a
The source data of Figure 3a
		Lorlatinib concentration (nM)	wild			I565N			F568C			L590M			L592F			G596R			D597N			L650F			G663A
		0	101.568	100.146	98.2868	105.29	102.665	92.0449	98.1669	98.9304	102.903	99.2619	101.504	99.2338	98.9706	99.9002	101.129	95.2925	102.706	102.002	102.457	98.5155	99.0277	97.2902	106.32	96.3901	99.209	102.926	97.8648
		0.1	85.8046	88.4484	81.7426	97.7416	109.092	103.939	95.3854	93.1584	91.3041	93.3288	107.381	86.153	98.1356	93.8974	92.3849	96.4588	92.3595	76.8283	102.741	93.0377	94.1902	111.72	109.077	88.4322	97.4001	102.412	103.391
		1	59.4256	61.4732	61.7398	97.2515	111.423	113.351	86.2229	75.8151	85.7684	97.3885	94.8377	83.364	86.382	88.4775	82.1911	86.0893	97.5443	87.0824	95.0723	90.7612	86.2936	103.762	103.248	91.5754	94.2526	96.4708	97.9146
		10	0.320912	0.157988	0.0580111	80.6296	89.1802	94.463	29.2752	28.4026	28.9935	71.0399	69.3955	67.2979	37.4613	42.5503	42.6133	77.9946	89.6459	89.1378	55.6604	65.7055	47.3512	102.262	89.9895	85.5891	94.4628	90.6625	84.1241
		100	0.183907	-0.0901023	-0.0938052	1.03841	1.00574	0.79878	0.424191	0.215125	0.378742	16.0676	20.417	15.5958	0.467412	-0.0367628	-0.43065	32.5212	32.0131	31.1701	0.512212	0.441072	0.341475	93.1755	103.777	115.592	28.8625	23.3087	22.573
		1000	0.124662	0.102445	0.180205	0.199695	0.275942	0.363082	0.505999	-0.48479	0.524179	0.118351	-0.0872057	0.0436028	0.120792	0.0577701	0.183814	0.153965	0.292533	-0.0538876	0.597581	0.768319	0.213422	92.1897	101.362	103.948	6.89617	7.17829	3.8814
		10000	0.206124	0.0543082	0.361644	-0.540992	0.188803	0.352189	0.660526	-0.975639	0.315113	-0.00778622	-0.0918774	0.0996636	0.908566	1.46001	0.388635	-0.146266	0.223249	-0.0769823	0.170737	0.0995969	-0.270334	-18.8637	23.6832	-4.81951	0.739402	-0.366935	-0.372467

## Sheet: Fig3c 
The source data of Figure 3c
			wild			I565N			F568C			L590M			L592F			G596R			D597N			L650F			G663A
		Apoptosis (%)	43.52	44.1	47.1	2.83	1.09	1.14	3.78	2.67	1.61	2.15	1.9	1.97	13.9	24.66	24.14	2.42	3.29	2.88	4.31	2.89	3.19	2.84	1.75	1.38	2.18	1.41	1.48

## Sheet: Fig4
The source data of Figure 4
		Ba/F3 parent	Concentration (µM)	alectinib			lorlatinib			crizotinib			repotorectinib			giltertinib			entrectinib			certinib			brigatinib
			0	96.5471	100.237	103.216	97.53	100.036	102.434	102.71	96.5779	100.712	100.135	98.6142	101.251	92.0843	106.198	101.718	100.318	104.3	95.3819	96.4046	96.9341	106.661	97.7715	102.919	99.3095
			0.01	87.8903	107.611	92.5245	77.5771	81.2678	94.8387	83.2639	62.7186	67.7519	80.6725	78.5692	85.535	66.6548	71.8288	75.5474	71.9164	81.2843	82.3968	72.2775	87.9936	91.467	76.6968	82.0451	84.3798
			0.1	61.754	68.5889	75.6233	51.5563	42.8184	79.8615	52.8518	45.3455	57.4167	53.5452	55.3418	60.9157	48.0016	57.0879	48.963	49.7092	66.743	73.1383	70.3305	49.9104	63.0332	56.6404	54.7214	69.6026
			1	41.9007	46.7077	44.0682	46.8375	51.5491	43.3181	27.4792	31.4696	35.1853	19.5135	22.0276	20.3107	4.66664	5.52786	5.45442	36.4445	41.7151	50.4022	51.9665	46.6706	44.1863	25.3816	20.0679	12.2393
			10	0.378981	-0.146273	-0.232708	15.4055	17.1473	12.3429	0.251873	0.0582848	0.114488	0.284108	-0.0592744	0.296372	0	-0.126847	0.126847	0.115504	0.0911873	0.121583	0.122011	0.0441318	-0.0103839	-0.154724	0.0808258	0.0738979
			30	2.96536	2.20075	1.27657	-1.79183	3.3695	-1.57767	0.151957	-0.0478768	-0.10408	0.314768	0.0510986	-0.365866	0.881253	0.814492	1.04816	-0.0243166	-0.0729498	0.0972664	0.332286	-0.158355	-0.173931	0.510357	-0.0577327	0.420294
		WT CLIP1-LTK	Concentration (µM)	alectinib			lorlatinib			crizotinib			repotorectinib			giltertinib			entrectinib			certinib			brigatinib
			0	102.526	95.9707	101.504	99.3749	99.8345	100.791	107.11	92.5692	100.321	99.1992	96.8236	103.977	105.693	97.2308	97.0762	100.332	100.417	99.2504	103.865	95.9984	100.136	100.663	95.5694	103.767
			0.0001	85.3191	83.6804	82.9285	82.7818	79.2977	79.8125	100.144	94.3547	93.3382	83.9843	82.0536	88.5132	70.4941	60.661	61.3825	66.1952	67.4576	69.7808	63.886	65.1473	62.7972	79.5688	84.1731	84.4969
			0.001	73.742	70.079	79.1884	56.9222	53.5668	56.2052	87.9199	77.8874	76.0754	71.768	67.3636	72.2128	36.0063	30.626	30.7291	63.628	61.2412	62.599	55.8647	54.8938	52.9883	83.486	80.5007	81.9697
			0.01	54.1643	54.0486	57.1525	0.349329	0.781394	1.38812	75.2534	65.6806	66.7325	36.3378	36.3555	38.6689	1.62166	0.962001	0.797087	40.7885	39.6747	37.7864	39.4501	32.0459	34.768	65.6057	70.447	71.7343
			0.1	2.88221	1.8797	3.2967	0.229822	0.468836	0.468836	31.5616	24.614	20.9458	0.889759	0.667319	0.827476	1.07538	0.828008	0.920772	1.84583	0.700141	0.922914	1.08584	1.48509	1.33991	22.6741	22.2714	21.6159
			1	0.694043	0.588008	0.674764	0.606729	0.652694	0.698658	0.394814	0.456688	0.598114	0.0622831	-0.151259	0.0889759	0.178657	-0.0893287	-0.0893287	0.838048	0.541018	0.360679	0.114936	-0.148206	0.0332708	-0.26852	-0.189544	0.505449
			10	0.125313	0.019279	-0.144592	-0.1287	-0.0367715	0.165472	0.023571	-0.0913377	0.0677666	-0.0355904	-0.0889759	0.133464	0.900158	0.889851	1.12692	0.23338	0.0424328	-0.275813	0.114936	0.296413	0.0604924	0.244827	-0.331701	0.0868741
		CLIP1-LTK-I565N	Concentration (µM)	alectinib			lorlatinib			crizotinib			repotorectinib			giltertinib			entrectinib			certinib			brigatinib
			0	105.497	100.651	93.852	99.4263	100.807	99.7669	99.0656	97.8709	103.063	104.086	98.8222	97.0917	98.8747	102.71	98.4157	98.8356	94.9858	106.179	100.251	100.741	99.008	104.132	100.891	94.9774
			0.001	117.226	119.028	99.049	83.793	83.7392	75.8957	104.166	110.793	106.96	100.488	110.026	107.032	111.305	116.478	109.391	91.2106	101.076	99.8479	84.4644	85.4832	83.229	93.0911	89.8419	87.8709
			0.01	110.97	125.576	108.817	65.3181	63.2026	62.2972	106.151	109.625	105.508	100.327	117.528	108.964	100.041	96.9534	93.5696	94.8198	100.561	93.1272	67.9234	65.1719	60.5835	70.0236	80.9568	81.7036
			0.1	105.197	108.968	103.829	0.0597604	0.230077	0.0328682	115.121	112.778	100.27	86.7166	98.3875	101.213	-0.0388934	0.147795	-0.108901	46.4889	52.3052	42.191	0.716616	0.203219	-0.149741	1.32173	33.1896	32.8739
			1	10.0993	7.72183	7.17126	0.328682	-0.119521	-0.209161	2.40174	0.517722	0.131728	0.134149	0.761966	0.327323	0.0311147	-0.023336	0.11668	0.141052	0.190834	0.00829715	0.379699	0.139045	0.259372	0.236115	-0.08726	-0.148855
			10	-0.43656	0.230793	0.205767	0.534855	0.140437	0.283862	0.0306344	0.0122538	-0.0428882	-0.0268298	0.134149	-0.107319	0.5834	0.793424	0.70008	-0.132754	0.124457	0.00829715	-0.109632	0.00267394	0.106958	1.40643	1.09845	0.898265
		CLIP1-LTK-F568C	Concentration (µM)	alectinib			lorlatinib			crizotinib			repotorectinib			giltertinib			entrectinib			certinib			brigatinib
			0	90.2455	104.887	104.868	88.0927	85.81	126.097	134.92	92.535	72.5452	112.696	98.1559	89.1477	112.124	94.653	93.2231	107.144	96.8517	96.004	108.981	98.91	92.1092	89.1597	87.7847	123.056
			0.001	67.2771	64.7322	60.6808	62.8828	65.0296	91.8925	114.938	81.2812	66.3994	78.1629	64.8219	62.2639	41.906	34.437	34.437	86.6876	72.0365	63.2253	85.2879	82.2578	82.676	93.1042	88.6875	93.1181
			0.01	18.1735	22.4684	16.4427	26.7031	28.3919	41.2795	101.408	66.6488	60.4065	80.7148	75.5559	66.7741	0.0354943	0.309307	0.271278	71.4971	50.4667	84.6239	76.3346	77.7468	77.1641	83.8056	92.3403	88.9861
			0.1	0.128208	0.0256416	0.0512831	-0.875394	-0.546227	1.64345	66.9062	45.6213	29.5973	41.1326	33.7828	31.2309	0.0202824	0.0202824	-0.0405649	53.9603	74.9736	65.2376	23.6426	21.4145	18.0279	59.75	54.7708	53.9028
			1	-0.0256416	0.0448728	-0.0192312	-0.818147	-0.753745	1.57189	1.63565	0.903631	-1.22004	0.0999551	-0.0101995	-0.0897556	0.0735238	0.202824	0.240854	0.0999001	-0.0627943	-0.0371058	0.17596	0.0251371	0.0868373	-0.0277778	-0.0416667	0.0694444
			10	0.596167	0.705143	0.679502	-0.653564	-0.567694	1.7651	1.61152	-0.761517	-0.850003	0.106075	0.0999551	0.112195	1.49583	1.49583	1.64795	0.202654	0.373912	0.202654	0.0662706	-0.11883	0.0525594	0.263889	0.402778	0.583333
		CLIP1-LTK-L590M	Concentration (µM)	alectinib			lorlatinib			crizotinib			repotorectinib			giltertinib			entrectinib			certinib			brigatinib
			0	97.3676	98.4816	104.151	98.9984	98.7795	102.222	96.0039	99.899	104.097	95.9039	102.598	101.498	100.482	100.044	99.474	94.2714	98.682	107.047	99.2162	98.0336	102.75	96.9959	97.3213	105.683
			0.001	94.4007	105.493	111.29	91.7731	80.8693	97.6275	102.839	105.644	108.828	83.0765	82.9129	83.3757	93.7124	92.4783	91.087	97.486	101.233	99.7439	87.4001	79.9438	95.4233	98.233	98.9753	97.6636
			0.01	87.4228	82.9375	93.6324	63.242	63.1376	48.6397	97.8365	100.446	105.424	37.862	40.2834	44.5767	60.3736	52.4645	42.804	50.5672	54.6154	53.1911	53.5614	53.5264	63.425	76.0058	76.3888	51.3958
			0.1	60.0993	50.75	66.1066	14.8404	14.5035	12.1389	79.5215	95.6625	98.4462	18.699	17.9858	17.8641	1.23198	1.04538	0.678736	11.1106	9.64278	10.788	18.9739	12.3223	9.62456	0.00338933	-0.0135573	0.010168
			1	13.0441	10.0147	8.23529	-0.0819663	0.0595098	0.0224565	32.5479	29.9001	37.4811	0.0336314	-0.0672628	0.0336314	-0.0250979	0.0207331	0.00436486	-0.0881887	0.0712758	0.0422823	-0.0151623	-0.0116633	0.0898074	0.362659	0.145741	0.223696
			10	-1.26838	0.272059	0.996324	-0.0550185	0.1033	-0.0179652	-0.0476135	-0.0406457	0.0882592	0.113651	0.0127567	-0.0394299	0.596894	0.704925	0.580526	-0.0229532	0.0350339	-0.0120807	0.0373226	0.0303246	-0.0676472	1.66416	0.799883	1.0168
		CLIP1-LTK-L592F	Concentration (µM)	alectinib			lorlatinib			crizotinib			repotorectinib			giltertinib			entrectinib			certinib			brigatinib
			0	98.6219	103.993	97.3847	100.204	101.131	98.6653	100.115	99.0507	100.835	96.4165	100.432	103.151	99.631	98.3082	102.061	100.784	99.7206	99.4949	106.34	97.6297	96.0298	100.427	98.9803	100.593
			3e-05	88.6939	92.9789	85.812	86.794	84.7998	89.1337	84.7455	88.641	99.3289	85.7904	87.8695	96.9141	73.8941	64.9653	63.0961	72.7864	74.64	69.5465	91.3486	81.038	76.6086	91.1167	90.435	91.7817
			0.0001	91.7266	90.1574	90.5045	82.57	80.7642	95.0537	76.9546	74.2212	90.1304	83.3027	92.4184	93.3602	74.498	67.5677	69.2931	63.631	57.6832	56.2648	71.9125	72.8606	72.9347	83.5356	84.0842	82.9537
			0.0003	92.8884	80.848	83.2923	75.3625	77.8435	89.385	78.0348	72.8463	90.4414	74.1693	83.3027	89.0245	35.5907	34.2823	30.3283	54.1694	53.718	53.17	75.8086	70.6385	67.7349	83.5356	86.4117	73.9097
			0.001	82.2964	85.7516	81.4968	70.9343	71.5153	74.3104	54.3183	55.153	70.604	52.2774	53.9655	51.6555	19.5016	14.2967	15.1018	47.8186	47.5607	48.2377	67.8386	63.2314	60.639	78.5148	81.6736	74.5082
			0.003	82.734	86.9889	82.3115	33.5619	36.5454	33.028	51.0284	50.3083	72.2571	52.8638	65.8177	62.9746	0.249221	0.0623053	0.0910616	44.063	43.0636	45.7877	78.3863	69.1867	64.1499	74.2422	76.4201	72.1308
			0.01	80.5613	94.0351	84.8011	20.1518	27.3122	20.8113	47.5094	44.2359	64.5316	37.2623	46.7867	48.2616	-0.167745	0.191709	-0.0239636	17.5962	16.2261	15.404	54.9504	57.1132	55.8096	73.4109	73.4442	59.9945
			0.03	70.603	71.5989	76.6232	1.26145	2.32923	2.48626	31.7639	31.6984	43.8922	7.44536	9.59545	7.0722	0.0766834	-0.0239636	0.292356	0.268644	-0.0376101	0.768322	48.4322	37.4253	42.0177	51.0335	48.7725	45.2147
			0.1	40.004	25.9267	32.475	-0.0732792	-0.167495	0.240775	1.92591	3.51356	3.67723	0.728544	1.3327	0.159924	-0.124611	0.162952	0.49365	0.78444	-0.214915	0.284763	27.2332	27.7517	30.7886	21.2247	19.662	19.6287
			0.3	3.5206	4.81819	6.7344	-0.0104685	0.366396	0.539126	0.223689	0.370997	0.0436467	0.693005	1.06616	0.533081	0.407381	0.378624	0.795591	0.42983	0.42983	0.800559	11.3673	17.8855	17.1152	-0.0720421	-0.221668	0.29371
			1	0.457677	-0.296736	0.382236	0.586234	-0.0575766	0.366396	0.0109117	0.551039	0.354629	0.28431	0.0888468	-0.373156	0.853103	0.579919	0.393003	0.413712	0.526542	0.639372	0.493803	0.834527	1.23451	-0.271543	0.110834	0.792463
			3	0.231353	0.035206	-0.266559	0.649045	0.162261	1.19864	-0.0545584	0.780184	-0.725626	0.177694	0.604158	0.0710774	1.04002	-1.20297	0.781213	-0.327746	0.961745	-0.634	-0.469113	0.0493803	0.419732	0.0443336	0.22721	0.742588
		CLIP1-LTK-G596R	Concentration (µM)	alectinib			lorlatinib			crizotinib			repotorectinib			giltertinib			entrectinib			certinib			brigatinib
			0	106.083	95.5704	98.347	104.204	97.8875	97.908	96.7814	98.8936	104.325	101.742	99.573	98.6854	101.066	101.323	97.611	99.1475	101.246	99.606	100.976	100.36	98.6642	100.382	100.751	98.867
			0.0003	97.2018	92.7182	93.2152	106.344	98.6144	92.8196	92.2336	90.2938	95.5528	93.8437	97.3237	96.3755	93.3754	107.453	99.8737	96.9366	93.7984	99.7589	103.508	92.1129	110.117	104.068	99.9625	93.3076
			0.001	93.7446	96.8021	85.6958	98.7987	81.3426	87.1886	93.5915	85.2719	86.3173	85.1288	97.9591	89.6375	96.2957	106.662	100.587	95.5509	97.2422	111.282	91.323	82.2744	97.7465	96.3074	94.0243	91.0552
			0.003	98.5091	95.2787	86.3764	99.0854	82.2947	85.0181	90.5094	85.6922	87.5242	78.7741	83.5956	82.3146	103.017	105.257	93.3197	97.823	104.048	109.561	84.342	76.1064	96.9218	90.6252	94.6284	88.424
			0.01	93.4097	92.7506	89.5527	76.9299	73.5411	80.4723	86.1987	80.0884	95.4235	56.6842	67.83	65.4394	113.171	116.604	111.666	93.5641	98.4954	99.6366	72.4358	69.3809	78.9523	90.0519	92.3043	88.9973
			0.03	94.4252	95.1059	83.9455	58.798	61.8285	55.2863	92.5677	85.5306	87.3842	43.6521	47.8582	43.2385	97.0983	90.5666	92.0379	91.832	96.3762	106.422	75.2933	68.3122	77.9185	86.2842	81.1549	88.1373
			0.1	91.519	94.7818	88.0942	18.6131	20.0976	23.3943	87.6212	83.1705	86.1772	-0.285791	-0.0437092	0.3295	119.981	118.655	129.088	85.3213	98.5668	109.194	25.7637	28.9465	31.3974	54.1977	59.2758	56.8801
			0.3	90.417	92.2429	92.6102	0.0307146	0.470958	0.0204764	64.6886	64.376	58.8261	0.127765	0.228633	0.137852	80.6576	83.9458	74.7836	75.5196	91.8116	104.344	-0.0348473	0.325241	0.429783	12.8046	18.3639	18.5994
			1	71.4239	70.5704	69.1659	0.184288	0.624531	0.481196	6.66715	5.01832	4.11308	-0.094143	0.178199	0.127765	13.2231	13.4349	13.4572	60.1447	60.5217	67.175	-0.104542	0.336857	0.197468	0.221828	0.0170637	-0.238892
			3	38.4723	37.4244	37.3596	0.0204764	0.133097	-0.153573	0.427473	0.287377	0.427473	-0.0235357	0.591756	0.208459	0.193201	-0.241501	0.0483002	-0.0509442	0.112077	-0.061133	-0.325241	0.139389	0.185852	0.682547	0.334448	0.385639
			10	1.48012	-0.648228	-0.831893	0.102382	0.225241	0.255955	0.125727	0.00718442	-0.132912	0.258893	0.400108	0.611929	0.471856	0.616756	0.594464	0.550197	0.0916995	0.163021	0.0580788	0.278778	-0.0348473	1.26613	0.825882	0.764453
			Concentration (µM)	alectinib			lorlatinib			crizotinib			repotorectinib			giltertinib			entrectinib			certinib			brigatinib
		CLIP1-LTK-D597N	0	99.3316	98.7882	101.88	98.6821	100.173	101.145	98.912	100.826	100.262	99.5964	97.606	102.798	100.571	96.5797	102.849	100.647	98.667	100.686	103.535	97.9063	98.5591	96.7545	101.018	102.228
			0.0003	91.0113	89.4559	93.4006	93.5594	91.7567	93.2828	99.9858	95.7435	98.6993	94.8871	94.6614	102.131	102.027	96.494	104.151	90.813	93.024	96.3598	97.0153	82.3007	84.7443	90.6808	90.2433	91.3586
			0.001	85.9517	89.2311	94.3282	86.0895	91.1944	96.1208	95.1588	91.9053	105.61	93.6047	96.2517	100.458	97.4876	115.106	111.38	90.6399	92.0435	98.369	78.9308	76.5931	80.6775	86.5717	83.4749	91.1784
			0.003	87.1791	92.4542	93.7098	76.7455	76.799	84.2868	100.719	87.9714	97.9232	86.238	93.8304	98.6423	116.93	103.723	120.151	87.1695	92.428	94.7544	75.0228	74.07	80.7393	79.992	78.2677	81.3131
			0.01	93.4474	94.4968	83.9372	44.8223	45.5094	42.3144	99.3266	97.3065	103.048	81.9596	91.5732	85.3454	101.864	90.2758	96.0572	86.9965	84.4682	97.8018	74.0612	67.0303	75.7638	75.7628	68.8313	84.8732
			0.03	67.9618	75.1015	83.6654	1.69865	2.00208	2.17165	99.4329	99.837	112.617	65.79	72.9617	66.4877	72.9487	63.253	67.3043	83.4588	87.1888	94.3987	60.7845	71.0354	78.4809	56.7613	61.7283	67.4588
			0.1	35.8049	41.8764	41.4454	0.020824	0.020824	0.243939	90.5975	74.7661	86.1426	3.90219	3.87141	4.20999	-0.256952	-0.0256952	0.299777	48.8993	46.2941	51.9755	20.24	16.1996	20.928	11.7497	9.98256	5.37588
			0.3	0.143669	0.256106	0.227997	-0.0327235	-0.0505727	0.0832961	33.4491	25.4749	34.0232	-0.263338	0.167579	0.0957592	-0.222692	-0.111346	0.334038	0.0929279	0.342872	0.554363	-0.129385	0.144088	-0.0147029	0.0314546	0.160133	-0.191587
			1	-0.137423	-0.0718346	0.209257	0.0118994	0.0565224	0.315335	0.0318968	-0.318968	0.287071	0.0444596	0.434337	0.536936	0.231257	0.282647	0.436818	0.0833146	0.24674	0.256353	-0.00588114	0.144088	0.232305	0.0915044	0.220182	0.314546
			3	0.0968205	0.199888	0.79955	0.136844	0.243939	0.359958	0.382762	0.116955	0.202013	0.0444596	0.188098	0.0547196	0.471079	0.393993	0.685205	-0.0320441	-0.0608838	0.0929279	0.214662	0.391096	0.020584	0.271654	0.17729	0.271654
		CLIP1-LTK-L650F	Concentration (µM)	alectinib			lorlatinib			crizotinib			repotorectinib			giltertinib			entrectinib			certinib			brigatinib
			0	97.0766	101.575	101.348	93.9364	95.4071	110.656	99.7745	103.805	96.4206	105.174	96.9383	97.8877	97.8101	102.575	99.6148	98.7301	100.521	100.749	99.7122	99.4797	100.808	98.7859	99.8932	101.321
			0.0003	86.6352	80.5643	87.5647	99.6627	79.7928	74.2751	92.1425	85.168	83.1671	85.0186	81.1347	81.7434	84.688	77.7201	88.8557	91.3598	90.3902	85.5632	97.0997	93.9227	86.8381	94.3567	97.2485	91.8905
			0.001	83.758	88.7512	83.3328	92.8204	80.8358	81.107	84.0723	73.1817	75.5542	96.1025	101.812	91.8961	71.0811	65.2385	80.187	90.2153	84.4663	79.9467	88.2218	84.8234	84.7792	94.2927	92.1559	79.0513
			0.003	80.3764	77.5189	77.7265	88.3144	81.5034	84.6534	75.8401	71.057	77.8886	81.9251	92.0278	78.173	67.0908	61.5684	72.8469	82.1615	79.279	79.2049	79.5266	78.3255	80.9214	94.041	94.1508	91.163
			0.01	72.4861	71.0425	74.3845	80.2517	71.6153	78.4994	68.4653	66.7312	70.6949	84.4871	104.738	88.63	63.477	62.2133	81.1088	81.3561	74.3726	75.2362	76.5212	72.2704	81.1372	96.4844	87.0952	95.2673
			0.03	71.2402	64.3782	68.3333	82.5881	84.7994	85.4982	64.4255	64.1587	75.1255	64.9178	68.461	64.1683	54.0076	52.3803	75.0887	77.7795	68.062	67.8023	71.7833	70.3332	72.7021	89.2092	84.597	91.9774
			0.1	68.007	64.9023	71.0227	84.9246	87.5009	80.6168	56.4695	63.6251	59.2231	51.3083	74.9796	73.6986	42.9629	40.2666	43.9107	75.4164	64.798	64.1993	68.7724	66.6027	74.9327	85.3291	83.1145	91.4146
			0.3	58.6039	60.7198	63.0533	89.0237	77.957	80.2517	65.2449	59.2231	63.1678	17.0982	22.0133	19.9782	9.44343	8.08881	8.52592	39.1052	33.5523	30.3043	68.5731	61.5937	70.455	78.5206	66.5187	75.8667
			1	57.8722	53.8677	58.2084	88.9298	87.2192	76.6324	25.0746	20.4345	20.3583	13.4096	19.4967	16.3623	0.545313	0.259673	0.380853	19.0131	11.5897	10.9168	37.4285	32.746	46.0297	22.1124	44.4734	49.0902
			3	-0.0296628	-0.177977	0.20764	91.8504	87.0211	96.3772	0.997269	0.492282	1.08302	0.417916	0.395203	0.558735	-0.0519346	0.0389509	0.0129836	-0.157191	0.00706477	0.150126	0.0295192	0.112542	0.0627283	2.10326	1.69145	3.71845
			10	29.297	30.4044	29.0992	59.4952	56.074	62.739	0.196913	0.463698	0.273137	0.495139	0.417916	0.317979	0.328919	0.341903	0.311607	0.00176619	0.0123633	0.0971405	0.0461238	-0.0258293	-0.0202945	-0.11134	-0.0381301	0.14947
			30	6.24897	5.32942	2.9564	-1.60629	0.406787	1.1995	-0.0794004	0.0825764	-0.00317601	-0.109022	0.0863087	0.0227128	0.843937	0.861248	0.87856	0.256098	0.356771	0.340875	0.123612	0.217704	0.0350541	0.355373	0.391977	0.465187
		CLIP1-LTK-G663A	Concentration (µM)	alectinib			lorlatinib			crizotinib			repotorectinib			giltertinib			entrectinib			certinib			brigatinib
			0	105.456	97.1902	97.354	92.4726	96.3866	111.141	116.483	82.0022	101.514	110.016	98.0978	91.8864	103.85	99.176	96.9738	92.417	109.096	98.4866	112.417	98.6432	88.9395	95.1323	110.95	93.9182
			0.001	83.7106	87.9363	80.9864	105.968	111.335	94.8836	93.3415	103.355	91	86.7321	83.8131	85.9432	84.097	81.0669	83.083	72.1391	77.393	73.1947	74.598	74.5103	70.342	97.8652	105.701	96.8272
			0.01	101.017	75.849	69.2866	97.4011	93.556	89.6483	106.718	99.2872	110.671	74.4355	75.014	67.3983	18.8311	9.78259	6.91441	70.3998	59.5922	49.7441	63.5066	53.7513	54.6335	91.6896	79.8897	84.259
			0.1	7.74158	14.7025	4.58053	14.0612	12.5645	7.91149	111.242	106.064	95.0294	35.7205	35.405	33.338	0.0620037	0.0860052	-0.148009	20.5598	12.9608	11.6353	0.961257	0.367995	0.404106	8.87338	6.55094	6.14627
			1	0.0272975	-0.0436761	0.0163785	0.183697	-0.0667989	-0.116898	65.5929	60.4975	55.1863	0.0140252	-0.0122721	0.0350631	0.0260016	0.122007	0.128008	-0.089964	0.113954	0.131947	0.491806	0.115213	0.264819	0.0469181	0.00586476	-0.0527828
			10	0.229299	0.141947	0.33849	0.0333994	0.283895	-0.0793237	-0.0824908	-0.0507636	0.133254	0.0350631	0.0350631	-0.0701262	0.974058	0.99806	0.938056	-0.0959616	-0.0179928	0.113954	0.04299	0.0223548	-0.0653449	0.222861	0.140754	0.252185

## Sheet: Fig5a
The source data of Figure 5a
		Concentration (nM)	Alectinib			Lorlatinib			Crizotinib			Repotorectinib			Gilteritinib			Entrectinib			Ceritinib			Brigatinib
		0	97.0766	101.575	101.348	93.9364	95.4071	110.656	99.7745	103.805	96.4206	105.174	96.9383	97.8877	97.8101	102.575	99.6148	98.7301	100.521	100.749	99.7122	99.4797	100.808	98.7859	99.8932	101.321
		0.3	86.6352	80.5643	87.5647	99.6627	79.7928	74.2751	92.1425	85.168	83.1671	85.0186	81.1347	81.7434	84.688	77.7201	88.8557	91.3598	90.3902	85.5632	97.0997	93.9227	86.8381	94.3567	97.2485	91.8905
		1	83.758	88.7512	83.3328	92.8204	80.8358	81.107	84.0723	73.1817	75.5542	96.1025	101.812	91.8961	71.0811	65.2385	80.187	90.2153	84.4663	79.9467	88.2218	84.8234	84.7792	94.2927	92.1559	79.0513
		30	80.3764	77.5189	77.7265	88.3144	81.5034	84.6534	75.8401	71.057	77.8886	81.9251	92.0278	78.173	67.0908	61.5684	72.8469	82.1615	79.279	79.2049	79.5266	78.3255	80.9214	94.041	94.1508	91.163
		10	72.4861	71.0425	74.3845	80.2517	71.6153	78.4994	68.4653	66.7312	70.6949	84.4871	104.738	88.63	63.477	62.2133	81.1088	81.3561	74.3726	75.2362	76.5212	72.2704	81.1372	96.4844	87.0952	95.2673
		30	71.2402	64.3782	68.3333	82.5881	84.7994	85.4982	64.4255	64.1587	75.1255	64.9178	68.461	64.1683	54.0076	52.3803	75.0887	77.7795	68.062	67.8023	71.7833	70.3332	72.7021	89.2092	84.597	91.9774
		100	68.007	64.9023	71.0227	84.9246	87.5009	80.6168	56.4695	63.6251	59.2231	51.3083	74.9796	73.6986	42.9629	40.2666	43.9107	75.4164	64.798	64.1993	68.7724	66.6027	74.9327	85.3291	83.1145	91.4146
		300	58.6039	60.7198	63.0533	89.0237	77.957	80.2517	65.2449	59.2231	63.1678	17.0982	22.0133	19.9782	9.44343	8.08881	8.52592	39.1052	33.5523	30.3043	68.5731	61.5937	70.455	78.5206	66.5187	75.8667
		1000	57.8722	53.8677	58.2084	88.9298	87.2192	76.6324	25.0746	20.4345	20.3583	13.4096	19.4967	16.3623	0.545313	0.259673	0.380853	19.0131	11.5897	10.9168	37.4285	32.746	46.0297	22.1124	44.4734	49.0902
		3000	-0.0296628	-0.177977	0.20764	91.8504	87.0211	96.3772	0.997269	0.492282	1.08302	0.417916	0.395203	0.558735	-0.0519346	0.0389509	0.0129836	-0.157191	0.00706477	0.150126	0.0295192	0.112542	0.0627283	2.10326	1.69145	3.71845
		10000	29.297	30.4044	29.0992	59.4952	56.074	62.739	0.196913	0.463698	0.273137	0.495139	0.417916	0.317979	0.328919	0.341903	0.311607	0.00176619	0.0123633	0.0971405	0.0461238	-0.0258293	-0.0202945	-0.11134	-0.0381301	0.14947
		30000	6.24897	5.32942	2.9564	-1.60629	0.406787	1.1995	-0.0794004	0.0825764	-0.00317601	-0.109022	0.0863087	0.0227128	0.843937	0.861248	0.87856	0.256098	0.356771	0.340875	0.123612	0.217704	0.0350541	0.355373	0.391977	0.465187

## Sheet: Fig5c
The source data of Figure 5c
			DMSO			Lorlatinib			Gilteritinib
		Apoptosis (%)	1.95	1.24	1.49	1.44	1.07	1.76	44.3	33.28	33.85

## Sheet: Fig5d
The source data of Figure 5d
			0.1%DMSO			lorlatinib			gilteritinib
		Diameters (µm)	202.03	209.24	184.4	191.47	191.02	218.04	84.36	79.63	103.51

## Sheet: Fig5e
The source data of Figure 5e
		Tumor volume (mm3)
		Day	vehicle						lorlatinib						gilteritinib
		1	240.75	147.921	94.2144	97.9994	164.807	199.142	230.625	188.312	125.433	150.799	77.4029	139.64	121.186	93.3316	115.651	183.401	199.66	131.338
		3	357.776	236.275	130.075	143.68	286.048	471.031	254.89	228.375	119.025	208.36	110.808	261.926	133.2	102.513	68.8231	119.727	247.676	190.802
		6	451.89	326.067	194.713	191.997	387.76	690.923	494.75	441.439	164.413	473.422	224.848	377.17	135.742	100.256	85.0238	120.88	247.458	206.737
		8	700.08	489.029	300.848	262.543	878.343	1027.59	697.289	637.01	168.082	799.885	376.701	743.079	186.853	119.009	99.9274	126.758	238.748	224.081
		10	983.327	645.089	417.348	296.811	1101.48	1271.57	830.629	828.776	244.594	937.468	497.641	1207.43	193.396	141.84	111.036	134.495	243.269	275.797
		13	1130.23	873.785	640.838	361.145	1512.06	1608.74	1041.64	938.199	371.539	1242.13	638.597	1682.64	249.435	145.408	133.125	145.408	333.916	313.24
		14	1206.89	1001.76	691.536	422.66	1766.88	1919.48	1232.55	1031.96	394.796	1381.54	652.087	1989.39	262.062	149.65	135.168	177.741	335.305	329.812

## Sheet: Fig5f
The source data of Figure 5f
		Body weight (g)
		Day	vehicle			lorlatinib			gilteritinib
		1	22.26	21.09	24.98	24.07	22.93	24.8	23.5	24	24.26
		3	22.05	20.47	24.58	23.49	23.72	23.39	23.5	23.22	24.05
		6	21.98	20.37	24.07	23.96	24.7	23.83	23.27	24.1	24.29
		8	22.9	20.38	25.05	22.93	23.77	23.76	22.63	23.59	23.49
		11	22.44	20.2	26.02	23.05	23.42	23.97	21.72	23.07	22.47
		13	22.93	21.42	28.28	25.3	25.03	25.83	22.9	24.05	23.72
		14	23.04	21.16	28.13	25.34	24.08	25.42	22.65	23.89	23.35

## Sheet: Fig 6a
The source data of Figure 6a
					ΔGcomp_q	ΔGcomp_vdw	ΔGcomp	ΔGligand	ΔGbind
		LTK_lorlatinib	selected_prediction_aligned_to_4cli	eq1_42000ps	-12.4881	-12.5421	-25.0302	-14.2782	-10.752
				eq3_38000ps	-12.5663	-13.0258	-25.5921	-14.2782	-11.3139
				eq4_46000ps	-13.5115	-13.5131	-27.0246	-14.2782	-12.7464
				AVE	-12.8553	-13.027	-25.8823	-14.2782	-11.6041
				STD	0.465112	0.396423	0.83969	0	0.83969
			selected_prediction_aligned_to_4cli_G87R	eq2_44000ps	-12.1429	-12.4651	-24.6079	-14.2782	-10.3298
				eq3_36000ps	-10.9885	-9.7381	-20.7266	-14.2782	-6.44841
				eq4_28000ps	-11.8151	-6.00397	-17.819	-14.2782	-3.54087
				AVE	-11.6488	-9.40238	-21.0512	-14.2782	-6.77302
				STD	0.485712	2.6484	2.78104	0	2.78104
			selected_prediction_aligned_to_4cli_L141F	eq1_30000ps	-11.2325	-8.52937	-19.7619	-14.2782	-5.48373
				eq2_12000ps	-10.7183	-7.29921	-18.0175	-14.2782	-3.73929
				eq5_42000ps	-12.4877	-8.90913	-21.3968	-14.2782	-7.11865
				AVE	-11.4795	-8.2459	-19.7254	-14.2782	-5.44722
				STD	0.74318	0.687132	1.37986	0	1.37986
			selected_prediction_aligned_to_4cli_D88N	eq1_48000ps	-12.0087	-10.8794	-22.8881	-14.2782	-8.60992
				eq2_42000ps	-13.8603	-9.51548	-23.3758	-14.2782	-9.09762
				eq3_12000ps	-12.9183	-9.90357	-22.8218	-14.2782	-5.48373
				AVE	-12.9291	-10.0995	-23.0286	-14.2782	-7.73042
				STD	0.755946	0.573777	0.247009	0	1.60108
			selected_prediction_aligned_to_4cli_F59C	eq2_38000ps	-12.777	-12.7302	-25.5071	-14.2782	-11.229
				eq4_28000ps	-12.798	-12.8115	-25.6095	-14.2782	-11.3313
				eq5_34000ps	-12.3806	-12.2151	-24.5956	-14.2782	-5.48373
				AVE	-12.6519	-12.5856	-25.2374	-14.2782	-9.34802
				STD	0.192028	0.264082	0.455741	0	2.73278
			selected_prediction_aligned_to_4cli_G154A	eq1_10000ps	-14.0032	-7.74484	-21.748	-14.2782	-7.46984
				eq2_16000ps	-12.4155	-7.91429	-20.3298	-14.2782	-6.05159
				eq4_24000ps	-12.4845	-7.64643	-20.131	-14.2782	-5.85278
				AVE	-12.9677	-7.76852	-20.7362	-14.2782	-6.45807
				STD	0.732716	0.110626	0.72002	0	0.72002
			selected_prediction_aligned_to_4cli_I56N	eq2_42000ps	-12.9937	-16.2048	-29.1984	-14.2782	-14.9202
				eq4_20000ps	-10.8575	-15.0274	-25.8849	-14.2782	-11.6067
				eq5_20000ps	-12.7405	-15.2702	-28.0107	-14.2782	-13.7325
				AVE	-12.1972	-15.5008	-27.698	-14.2782	-13.4198
				STD	0.952921	0.507558	1.37068	0	1.37068
			selected_prediction_aligned_to_4cli_L81M	eq2_20000ps	-13.8988	-13.2032	-27.102	-14.2782	-12.8238
				eq4_28000ps	-12.4298	-14.4278	-26.8575	-14.2782	-12.5794
				eq5_26000ps	-14.0254	-13.4119	-27.4373	-14.2782	-13.1591
				AVE	-13.4513	-13.681	-27.1323	-14.2782	-12.8541
				STD	0.724199	0.534916	0.237654	0	0.237654
			selected_prediction_aligned_to_4cli_L83F	eq2_44000ps	-9.9746	-13.9369	-23.9115	-14.2782	-9.63333
				eq4_14000ps	-11.4651	-9.37183	-20.8369	-14.2782	-6.55873
				eq5_26000ps	-9.76429	-11.5726	-21.3369	-14.2782	-7.05873
				AVE	-10.4013	-11.6271	-22.0284	-14.2782	-7.75026
				STD	0.757074	1.86408	1.34709	0	1.34709
						lorlatinib
						ΔGbind		IC50	log(IC50)
						AVE	STD
					WT	-11.6041	0.83969	1	0
					I565N	-13.4198	1.37068	14	1.14613
					F568C	-9.34802	2.73278	3.8	0.579784
					D597N	-7.73042	1.60108	7.7	0.886491
					L590M	-12.8541	0.237654	14.6	1.16435
					L592F	-7.75026	1.34709	2	0.30103
					G596R	-6.77302	2.78104	34.8	1.54158
					L650F	-5.44722	1.37986	11070	4.04415
					G663A	-6.45807	0.72002	37	1.5682

## Sheet: Fig 6b
The source data of Figure 6b
					ΔGcomp_q	ΔGcomp_vdw	ΔGcomp	ΔGligand	ΔGbind
		LTK_lorlatinib	selected_prediction_aligned_to_4cli	eq1_42000ps	-12.4881	-12.5421	-25.0302	-14.2782	-10.752
				eq3_38000ps	-12.5663	-13.0258	-25.5921	-14.2782	-11.3139
				eq4_46000ps	-13.5115	-13.5131	-27.0246	-14.2782	-12.7464
				AVE	-12.8553	-13.027	-25.8823	-14.2782	-11.6041
				STD	0.465112	0.396423	0.83969	0	0.83969
			selected_prediction_aligned_to_4cli_G87R	eq2_44000ps	-12.1429	-12.4651	-24.6079	-14.2782	-10.3298
				eq3_36000ps	-10.9885	-9.7381	-20.7266	-14.2782	-6.44841
				eq4_28000ps	-11.8151	-6.00397	-17.819	-14.2782	-3.54087
				AVE	-11.6488	-9.40238	-21.0512	-14.2782	-6.77302
				STD	0.485712	2.6484	2.78104	0	2.78104
			selected_prediction_aligned_to_4cli_L141F	eq1_30000ps	-11.2325	-8.52937	-19.7619	-14.2782	-5.48373
				eq2_12000ps	-10.7183	-7.29921	-18.0175	-14.2782	-3.73929
				eq5_42000ps	-12.4877	-8.90913	-21.3968	-14.2782	-7.11865
				AVE	-11.4795	-8.2459	-19.7254	-14.2782	-5.44722
				STD	0.74318	0.687132	1.37986	0	1.37986
			selected_prediction_aligned_to_4cli_D88N	eq1_48000ps	-12.0087	-10.8794	-22.8881	-14.2782	-8.60992
				eq2_42000ps	-13.8603	-9.51548	-23.3758	-14.2782	-9.09762
				eq3_12000ps	-12.9183	-9.90357	-22.8218	-14.2782	-5.48373
				AVE	-12.9291	-10.0995	-23.0286	-14.2782	-7.73042
				STD	0.755946	0.573777	0.247009	0	1.60108
			selected_prediction_aligned_to_4cli_F59C	eq2_38000ps	-12.777	-12.7302	-25.5071	-14.2782	-11.229
				eq4_28000ps	-12.798	-12.8115	-25.6095	-14.2782	-11.3313
				eq5_34000ps	-12.3806	-12.2151	-24.5956	-14.2782	-5.48373
				AVE	-12.6519	-12.5856	-25.2374	-14.2782	-9.34802
				STD	0.192028	0.264082	0.455741	0	2.73278
			selected_prediction_aligned_to_4cli_G154A	eq1_10000ps	-14.0032	-7.74484	-21.748	-14.2782	-7.46984
				eq2_16000ps	-12.4155	-7.91429	-20.3298	-14.2782	-6.05159
				eq4_24000ps	-12.4845	-7.64643	-20.131	-14.2782	-5.85278
				AVE	-12.9677	-7.76852	-20.7362	-14.2782	-6.45807
				STD	0.732716	0.110626	0.72002	0	0.72002
			selected_prediction_aligned_to_4cli_I56N	eq2_42000ps	-12.9937	-16.2048	-29.1984	-14.2782	-14.9202
				eq4_20000ps	-10.8575	-15.0274	-25.8849	-14.2782	-11.6067
				eq5_20000ps	-12.7405	-15.2702	-28.0107	-14.2782	-13.7325
				AVE	-12.1972	-15.5008	-27.698	-14.2782	-13.4198
				STD	0.952921	0.507558	1.37068	0	1.37068
			selected_prediction_aligned_to_4cli_L81M	eq2_20000ps	-13.8988	-13.2032	-27.102	-14.2782	-12.8238
				eq4_28000ps	-12.4298	-14.4278	-26.8575	-14.2782	-12.5794
				eq5_26000ps	-14.0254	-13.4119	-27.4373	-14.2782	-13.1591
				AVE	-13.4513	-13.681	-27.1323	-14.2782	-12.8541
				STD	0.724199	0.534916	0.237654	0	0.237654
			selected_prediction_aligned_to_4cli_L83F	eq2_44000ps	-9.9746	-13.9369	-23.9115	-14.2782	-9.63333
				eq4_14000ps	-11.4651	-9.37183	-20.8369	-14.2782	-6.55873
				eq5_26000ps	-9.76429	-11.5726	-21.3369	-14.2782	-7.05873
				AVE	-10.4013	-11.6271	-22.0284	-14.2782	-7.75026
				STD	0.757074	1.86408	1.34709	0	1.34709
						lorlatinib
						ΔGbind		IC50	log(IC50)
						AVE	STD
					WT	-11.6041	0.83969	1	0
					I565N	-13.4198	1.37068	14	1.14613
					F568C	-9.34802	2.73278	3.8	0.579784
					D597N	-7.73042	1.60108	7.7	0.886491
					L590M	-12.8541	0.237654	14.6	1.16435
					L592F	-7.75026	1.34709	2	0.30103
					G596R	-6.77302	2.78104	34.8	1.54158
					L650F	-5.44722	1.37986	11070	4.04415
					G663A	-6.45807	0.72002	37	1.5682

[truncated: 2 more sheets: Supple Fig2, Supple Fig3]
